# Supplementary material for: Excreted/Secreted 15-kDa Proteins and Serine Protease Peptides from Haemonchus contortus Act as Immune-Response Enhancers in Lambs
Source: Pathogens. 2024 Jul 22;13(7):604. doi: 10.3390/pathogens13070604 (PMC11280362; doi:10.3390/pathogens13070604)
Supplement: Supplementary file 1 [file pathogens-13-00604-s001.zip]

Archive with 1 entries (1 files):
- pathogens-3117683-supplementary.pdf
